# Supplementary material for: Cold and dry winter conditions are associated with greater SARS-CoV-2 transmission at regional level in western countries during the first epidemic wave
Source: Sci Rep. 2021 Jun 17;11:12756. doi: 10.1038/s41598-021-91798-9 (PMC8211690; doi:10.1038/s41598-021-91798-9)
Supplement: Supplementary file 2 — Supplementary Information 2. [file 41598_2021_91798_MOESM2_ESM.csv]

	continent	country	region_id	region_name	R0	distance_1st_region	pop_density	pc_pop80	pc_pop70	temp_min	temp_mean	temp_max	AH_min	AH_mean	AH_max	DP_min	DP_mean	DP_max	Dayrain_mean	Windspeed_mean
1	SEu	spain+pt	101	Andalucia	2.83494403133539	394	205.165877064021	4.87926214730629	12.4959095793272	9.38909573501137	14.7720311714954	20.6990163865918	6.79775099168162	8.5366723584998	10.4572550655929	5.01152268326315	8.33118966162487	11.5544314859669	0.163037995607647	3.44725245933115
2	SEu	spain+pt	102	Aragon	2.99226188839857	272	180.657315129529	7.53225238938748	16.3390461175568	4.99035828169509	10.871592499172	17.0022480705547	5.01686103351461	6.17695689130776	7.47146074524708	0.631247119474965	3.6047144734436	6.54738836109665	0.873160585722068	4.90446758419773
3	SEu	spain+pt	107	Castille y Leon	3.04964320054972	158	135.840769355306	9.33126470371583	19.3603589693863	3.90209175993695	8.4837624631382	13.7150007593735	4.8527677337086	6.10921955016713	7.67043306177994	-0.0738809004629728	3.21007214679655	6.73642229005108	2.0092167774397	5.39472661401755
4	SEu	spain+pt	108	Castilla la Mancha	4.08081866702488	75	135.7570367152	6.72230074091008	14.3571625150421	3.89685876292595	10.6449171082366	17.8504646295121	4.42089336396474	5.63365088190179	6.98725034245781	-1.10299821377258	2.16086928459592	5.42068908465403	0.345266992965923	3.39070922842715
5	SEu	spain+pt	109	Catalonia	3.87103808104215	505	470.905158697083	5.96688114847974	14.1197789132878	8.13144310527772	12.6363397091573	17.5750494205621	6.00443625147393	7.66741139847823	9.48628532433195	3.21741477131307	6.74485657202443	10.1995643051468	0.543558159908677	3.57072677263015
6	SEu	spain+pt	110	Valencia	3.70320736764062	308	377.101057560362	5.65001770456778	14.2838052217472	8.84565702100882	15.4828778494843	23.0046132111667	4.87330882631332	6.29445334618263	7.99731664103041	0.603055246320194	4.09167390322856	7.67456568405079	0.00352591736156599	3.04923125486006
7	SEu	spain+pt	111	Extremadura	1.90610397515479	284	124.929427786787	7.08019224761855	15.5906683879126	8.07973769120771	12.9711396313728	18.2504991419582	6.50130399874632	8.11510971535644	9.84575272159833	4.42311094767457	7.62464125675586	10.7163053665821	0	3.75415046353005
8	SEu	spain+pt	112	Galicia	2.3523449471545	465	126.327200977363	8.68828811336716	19.2306794463109	8.88701656267768	11.6379272072309	14.8077217312166	7.44128438440904	8.72919604587625	10.3598971887384	6.35602424487135	8.7616713842269	11.5380471440398	9.42109618846257	3.8610294580307
9	SEu	spain+pt	113	Madrid	3.16708648222636	0	1056.52556164175	5.49647220015945	13.1896037227001	2.88407744617576	9.50202151823727	17.1317474512387	4.26005150222558	5.23689582421228	6.35873152360639	-1.73100247168905	1.1096738310438	4.01407416730976	0.000374964329552351	2.19989613781238
10	SEu	spain+pt	115	Navarra	2.1408717547176	314	166.802478160694	6.35703416051504	14.7465967447057	5.01987286999232	9.0050746383412	13.5520745390693	5.5527661399845	6.738587955372	8.36710385912587	2.14805172950754	4.83716025353415	8.15176557341762	5.46973026843561	4.15941473949912
11	SEu	spain+pt	116	Pais Vasco	3.06573351685236	320	429.357179542581	7.26895828540159	16.8486774504313	5.20412582079947	9.93650233127486	15.5250217627415	6.13409831078638	7.57537672105099	8.9235789399528	3.39240169779962	6.54352732696601	9.20391142264636	1.60307099049378	2.39785868859067
12	SEu	spain+pt	117	La Rioja	1.36463818897362	247	192.923940511132	7.09849947056972	15.8561984679909	4.87535573307223	10.0278829964389	15.7119312332774	5.7774760368599	7.07415374917586	8.61026214720479	2.55004334700952	5.58328026598806	8.67287961161658	5.11547421429568	3.37808365859074
13	SEu	italy	201	Piemonte	4.17838137905144	131	370.863882859898	8.33533421816057	19.3433761683369	0.57989026836818	6.28428637186099	13.0825421770664	3.43265934371334	4.63784124895669	6.20484964205157	-5.36112671579834	-1.11649171522569	3.39679567823159	0.00865082914211479	1.42720638165373
14	SEu	italy	203	Lombardia	4.23064585123169	0	801.643617577006	7.07087885840311	16.9533766164833	1.99183965229463	7.4005694661105	13.114509078708	4.42249769276555	5.55661569821994	6.73102069385297	-1.79988051142152	1.53454601200558	4.58729518670544	0.159468193758685	1.7838760766116
15	SEu	italy	205	Veneto	2.12894224321661	211	396.627460029826	7.07654569418495	17.1087643456165	3.5041344882648	7.97226943119796	12.5880255404489	4.97932198433952	6.35009262066975	7.57340973970877	-0.269604340208345	3.56697412045131	6.50967155666776	0.774084734283051	2.22538794018723
16	SEu	italy	207	Liguria	2.81648100115728	120	618.123926490656	9.93957333746066	22.1594954341433	8.18015174720849	10.8839306067981	13.5836918680624	4.8888393464837	6.886895705119	8.72422820841884	-1.5843710172776	4.26651012530251	8.78013145302722	0.0898149947896385	3.57408119180842
17	SEu	italy	208	Emilia Romagna	3.10629430890062	204	306.299544818809	8.07812216544676	18.272680854728	3.59416136053922	8.95159287205203	14.5486985336656	4.93740239337458	6.26554807132127	7.72663265678419	0.0171290358342874	3.57581093640157	6.99096711897235	0.00189039148426926	2.22096692923062
18	SEu	italy	209	Toscana	2.90783883634163	254	365.127535512183	8.4276744061962	19.4319775013198	5.73601913278932	10.5672490987642	14.90531975734	5.9756662313551	7.85379563644959	9.9706118171367	2.21428155935626	6.63906663021805	10.8845096564213	1.89667727984734	2.21790637984976
19	SEu	italy	211	Marche	2.90663480804388	404	279.870881722713	8.55664337681632	18.8011835273863	6.37013232680599	10.4491032204436	14.3301495168945	4.46140001195623	5.85772766034082	7.34445638147978	-1.31919916711521	2.58903014310455	6.20288537968287	0.48670447511651	3.35389484380815
20	SEu	italy	212	Lazio	2.2219000314432	485	645.691739192004	6.71313990857756	16.1683915958308	6.59611818575426	10.8509835966253	14.4495971674769	5.91793218314368	7.50282616674072	9.24863068438914	2.38536949151933	6.13270064820777	9.68680532814847	0.546780757402153	4.39655698828538
21	SEu	italy	213	Abruzzo	1.47863067472894	525	317.991695445551	7.83291907470379	17.7071166074506	4.59615384615385	11.1676119472315	16.45	4.6617455419397	5.87365383021922	7.47702120098672	-0.311538461538462	2.88649897807506	6.59871794871795	0	3.68730490523969
22	SEu	italy	215	Campania	2.26320377664789	661	759.98302234068	5.1932608625208	13.4678642023741	7.25129216344369	11.8106065252154	15.6860890428499	5.71380839852913	7.4833779541007	9.93240905212966	1.9444649862099	6.08493157961386	10.7494798647543	1.69216072344019	3.26957892060903
23	SEu	italy	216	Puglia	2.1756154168579	792	697.708595153106	6.56206309522362	16.2132143707219	6.61212591709538	10.8492552959244	14.8078606197217	5.19701273246623	6.77392776034258	8.49831134775889	1.01966469735331	4.79896497466797	8.33431790290246	0.348021111196533	4.70831699486405
24	SEu	italy	219	Sicilia	2.57717704612996	1013	719.79164960355	6.32105779906002	15.4861975991077	9.71032346037002	13.1827587405061	17.1323219765971	6.58874089501159	8.35873954025227	10.2405218094458	4.66616599780686	8.17180022117813	11.3605770467524	1.22037480813727	3.48717561316914
25	SEu	italy	241	Bolzano	1.96271864267642	198	288.381176496265	6.00777893662765	14.791463501877	0.895521449098809	6.67850148033055	11.0500725706305	3.30875912658705	4.33662164814399	5.5193750877439	-5.87194916370286	-2.22769887395662	1.61785148400053	0.186230547222171	1.66179756158222
26	SEu	spain+pt	305	Norte	2.03446500036486	272	386.028996190855	5.7865975402111	14.4705945250257	8.93062023418149	12.0478524004735	15.2027121134741	7.51389242977236	9.16584622398933	10.6284270785163	4.97204770842552	8.98703355356524	11.8620588471036	0.847646583526672	3.45398765516168
27	NAm	us+ca	501	AL	1.4168045802321	1393	88.5398552605319	3.86361360868466	11.4092675024374	15.1723503433941	18.9914592557773	24.3155944791995	11.3214539085385	13.1831246875323	15.3026182502335	12.8614702636898	15.300140728186	17.949375800553	6.6567734964535	2.3590127507879
28	NAm	us+ca	506	CA	2.28902689292798	1550	658.328262665914	3.57070523923971	9.68484188110632	10.1499255324416	15.0404810728497	21.5757823947025	5.61608228288945	7.27098074256553	8.75289072374085	1.63377188602787	5.52896855939414	8.69767799080762	2.20170449390349	2.49228950694942
29	NAm	us+ca	508	CO	1.78954376860634	1638	287.422326325666	3.0625206620843	9.1907424674279	0.11118228349582	5.77201625882666	13.2868767835454	2.95436337777027	3.83539997923431	4.69991142794091	-6.99688096372751	-3.54364259198175	-0.537465671153578	1.45120009269287	3.80968996485948
30	NAm	us+ca	509	CT	2.60724146134667	158	314.392489788461	4.60393251809714	11.9133502124094	2.35453483084366	6.79421319288481	12.1125450195868	2.87453747521998	4.37517646113635	6.16922015718464	-7.95436400054406	-2.35917558288596	2.99661665655314	2.20389400842855	3.54867243844025
31	NAm	us+ca	512	FL	3.13271299396606	1728	386.246999584932	5.3082395671501	14.5363693844384	15.526280933965	19.9454828124528	25.0473293644273	9.46785535456743	11.5454827601429	13.7013127447314	9.36127144624592	12.62038989261	15.6929282157402	0.615269145224401	4.23987573421187
32	NAm	us+ca	513	GA	2.23962739273554	1191	143.959319107153	2.91933595029526	9.17578132284891	6.54864314381041	11.4248289242828	17.2763316589407	5.95386230164794	7.42493416236465	9.11329323544755	1.44417570011247	4.91194695803517	8.42701727060117	6.94186476010787	2.73921067908203
33	NAm	us+ca	517	IL	3.3167977052082	1167	295.134963984434	3.95085956820227	10.5667345217944	1.51776076891243	5.90632727911236	11.756472559056	3.84100717794535	4.98622780039301	6.7030277093558	-3.32184562781132	-0.0951886252273805	4.07718542225985	2.82243116199581	4.57142682042328
34	NAm	us+ca	518	IN	2.39514628796738	1041	122.349449602405	3.79018683855389	10.5320990151497	1.7638067420976	5.72162622403156	10.9523716491537	3.58633052622176	4.9243444216164	6.86802459061283	-4.91178139821248	-0.536163085804426	4.21847727118118	2.17921295774381	4.12904164633798
35	NAm	us+ca	521	KY	1.70324268259028	1045	82.1174194394412	3.69572586367897	10.9074927392629	6.79977065001679	9.85981886551302	14.2533921277722	6.01451341900922	7.66695954272054	10.0666289025068	2.45599982009135	5.90908356549449	10.1761849686116	10.9727802473765	2.99756886738471
36	NAm	us+ca	522	LA	2.27437132087831	1890	145.498937008975	3.52823581318802	10.2399436353923	12.7051892617367	17.0897405139046	22.6449401666778	9.1186221624929	10.9580550115502	12.6859499134512	8.12872563097707	11.300469320444	14.0348176550355	1.98962523442662	3.41337788122537
37	NAm	us+ca	524	MD	2.21107332313158	274	327.131108707679	3.70868682255643	10.383038242577	6.40046899235055	11.1594159639183	17.6669712765072	4.50525015902347	6.27207235532792	8.29946628194247	-1.66816155403827	2.96545946104778	7.44867772990155	2.02503099952586	2.88140376932145
38	NAm	us+ca	525	MA	3.04507832503769	295	427.75666819599	4.23263776726016	11.1907535972506	0.81578754655424	5.71995265760567	11.5981271256339	2.67871362342511	3.7014086267201	5.19098939117822	-9.05736883908525	-4.97524934295868	0.0501873029274528	0.55388998816692	4.08817879807502
39	NAm	us+ca	526	MI	3.59046508926227	795	147.157934789559	4.10119606209119	11.45540719883	0.00407370732211669	4.44382784758152	9.38578796046437	3.31626509207328	4.44191778631527	5.77680296569459	-5.33714265938297	-1.7233488689414	1.98761855760069	1.20669903694425	4.35391355106036
40	NAm	us+ca	529	MO	3.29212692155632	1575	111.895526991765	4.18208654890715	11.4848685540826	5.80842611286918	9.17256146257481	14.3229611117512	5.34242977208381	6.75516099777719	8.73618323648207	0.838845956555187	4.1125951381711	8.119858446589	8.89826070312876	4.03563852599769
41	NAm	us+ca	532	NV	1.81916604878864	1384	626.747778388956	3.13262758784005	10.4431062150495	8.02818000837806	12.0571331206749	17.0333451831427	4.45025088461007	5.81619096046044	7.04801034279714	-1.45370022365634	2.19112569279427	5.08567456274947	4.53594700851476	3.70838613505463
42	NAm	us+ca	534	NJ	3.72964724954751	30	605.180259568438	4.21156982148411	11.0865731925918	2.41120687853401	7.3758161479307	12.885124996025	2.96797516215071	4.29024520531436	6.16237941694643	-7.17891829704819	-2.65881287633145	2.53750947251581	1.5112018278373	3.33155877784365
43	NAm	us+ca	536	NY	4.42141372590494	0	298.120477743182	4.32869586638783	11.2539903133964	1.75747725613505	4.67523963893985	8.17798503378738	3.25623350265086	4.35098948505074	5.6578177721902	-6.72135342568325	-2.83916645262031	1.0861384994562	3.35263924466542	3.92308794493011
44	NAm	us+ca	539	OH	2.15332903720644	771	154.910932915794	4.2362944623087	11.4720632702891	2.09900732215582	6.14368458507618	11.2926383288542	3.84257133327735	4.93325693822004	6.28578375153562	-3.43053792660114	-0.205707935851027	3.2298096964824	3.67869657894455	3.8590471099608
45	NAm	us+ca	542	PA	2.72907550866932	134	180.792382797325	4.8242751326273	12.4815781861037	3.36964905582637	8.01645454221628	13.3992221389483	3.26759556708929	4.80891327766702	6.58841171805153	-5.58672638626745	-0.758613288647519	3.92517530685936	2.73919946236445	3.15874958857932
46	NAm	us+ca	547	TN	1.88854161704585	1226	106.506416992967	3.65606010185882	11.0051765046133	9.6693608256963	12.8854282819322	17.2693950366512	6.82645314740813	8.86501543693448	11.3939083883043	4.76141229304234	8.54845262454056	12.8351290052936	10.6404849071725	3.19192163945851
47	NAm	us+ca	548	TX	2.82981709450007	2216	246.878084515223	2.82807190751706	8.31085322681964	13.8150367550368	18.2279627343855	24.0035765032435	8.96084061936581	10.9691681847849	12.6576600280732	8.17180159970226	11.5656381235243	14.2129770252393	3.39733600708698	4.26607166516642
48	NAm	us+ca	551	VA	2.11523801416548	480	140.473081464187	3.58464874798552	10.5050549534259	6.57082885785889	11.6682245022827	18.0663014572346	4.81474794242908	6.5623685554975	8.40766821506399	-0.844120212305264	3.40591329383389	7.34451071581443	1.75860950924282	2.89564998674911
49	NAm	us+ca	553	WA	1.79793750071084	0	281.62430887355	3.43871030590827	10.1898111109315	1.90764775112266	5.83159225962919	10.9319579973537	4.32947373611512	5.17355582229944	6.04144188385364	-1.73179241071392	0.764356910669229	3.11324058564295	1.46692908037748	2.70850369412827
50	NAm	us+ca	555	WI	3.80662348544321	1193	112.426893006273	4.21185784355907	11.2949315893641	-0.199479859018551	3.29932153305437	8.28276208751887	3.18998452524575	4.12127180719028	5.64216945911699	-6.06714844497527	-2.8676540674896	1.54057765217377	2.91065785943527	4.28864429206399
51	NAm	us+ca	624	Quebec	3.91660851201937	515	263.128311837071	4.66061071565398	12.4652242882545	-5.71600366698079	-1.96746733419972	2.52441216775175	2.26068290823109	3.01721348338928	4.03751239165581	-11.4200760791554	-7.70663666191429	-3.53601702532822	2.98604899347474	3.30471960228043
52	NAm	us+ca	635	Ontario	4.02116242073403	0	299.77163474282	4.44843947281649	11.3709715580185	-0.698360300738833	2.98590048717783	7.18432045421034	3.12995900838397	4.25875179748852	5.60404796982097	-7.10559525739221	-2.90524094502553	1.38023703618536	1.78904387011191	4.58031366780868
53	SEu	france	711	Ile-de-France	3.51748425558026	396	1035.47631810978	4.31661771100416	9.91980393197335	4.11675239438761	7.18385526829698	10.4458270105811	5.46497782113177	6.54804205856854	7.99705473580855	1.66558903214789	4.24740494377608	7.37137267935089	8.24890079447218	5.73309692752628
54	SEu	france	724	Centre-Val de Loire	1.25086549579016	542	88.5178217181137	6.98204060637635	15.0153750905301	5.62041046137153	9.83729659936185	13.90562059833	6.35139214384381	7.60874643793765	8.76113781982278	4.05787795347694	6.63814412413029	8.79342436927095	4.23961194764637	3.81932255500244
55	SEu	france	727	Bourgogne-Franche-Comte	2.78936490146079	245	85.50252307465	6.99346453956227	15.3316526950742	3.42070386917894	6.96389831391456	10.9840568933077	4.94706659166652	6.03679816512208	7.32398253574534	0.326903998720419	3.09680342398833	6.0887024742136	7.93825765535547	4.74710558660321
56	SEu	france	728	Normandie	2.4458532312093	494	115.738819151822	6.34369283184172	13.8557855412651	4.6898140519478	7.74327862293982	10.3302403720886	5.956431868736	7.12181436008184	8.2155289955625	3.18839952860304	5.57970891406016	7.82991940715314	7.31457761178181	6.16263769507331
57	SEu	france	732	Hauts-de-France	1.73814792382523	406	201.460405525252	5.10531399357192	11.3790737564322	3.88667597975994	7.04952175758024	9.80438877951584	5.40076123750534	6.6114080395462	7.79314925991352	1.60146364558262	4.41284150566862	6.95659440695916	8.35362702535872	6.47689773777565
58	SEu	france	744	Grand Est	3.65905521232909	0	144.531644796746	5.84391344211685	13.1891229918072	4.40063060284815	8.15697822354972	11.7835895314971	5.25520442188876	6.2238595946812	7.32497533745112	1.19056879115678	3.58083832936522	6.0648251742128	2.95566254646525	4.76532572289531
59	SEu	france	752	Pays de la Loire	1.83619120129238	711	119.459276659454	6.26732869273038	13.552629466937	5.10340963907701	8.67994695147283	12.0885434067678	6.39095811964852	7.71693914686704	9.10280115984447	4.08801062083394	6.82267760633785	9.43834941498104	9.99712514155009	4.66284167717285
60	SEu	france	775	Nouvelle Aquitaine	1.37916652078712	760	88.5273352660344	7.50174245789924	16.0160395418747	4.92017751929461	9.19863048985625	12.8555310314714	6.28355113888891	7.67363250543133	8.99704879741921	4.16864302568009	6.8217360351102	9.27672275880829	10.1185101372554	4.50497707581225
61	SEu	france	776	Occitanie	1.77000174686795	736	116.219322212861	7.00543959031417	15.3374615497719	6.253011077855	9.95928944457637	13.7595389697026	5.78371658721203	7.09830537035885	8.46841519130494	2.85708320110214	5.59983510460948	8.3286755270411	5.68384974658356	4.66582444751763
62	SEu	france	784	Auvergne-Rhone-Alpes	2.72261551808339	383	155.564760040359	5.97759977764021	13.3708607598135	2.95277696011365	7.81497571528253	12.5848881484765	4.5413051649319	5.76943239445592	7.03828477940993	-0.715654078011203	2.53101815387067	5.51998334367528	5.87579541486009	3.8687795390108
63	SEu	france	793	Provence-Alpes-Cote d-Azur	2.265053252458	612	270.996963596288	7.00518342713124	15.806336441478	6.33855521504245	10.7270760055569	14.9656066204813	4.72146587440423	6.31348062762341	7.99156869551468	-0.426094661771587	3.66322182658731	7.43698320557431	5.27289840317503	4.54377751623003
